# Supplementary material for: Native top-down mass spectrometry provides insights into the copper centers of membrane-bound methane monooxygenase
Source: Nat Commun. 2019 Jun 17;10:2675. doi: 10.1038/s41467-019-10590-6 (PMC6572826; doi:10.1038/s41467-019-10590-6)
Supplement: Supplementary file 3 — Supplementary Data 1 [file 41467_2019_10590_MOESM3_ESM.xlsx]

## Sheet: Sheet1
20Z-PmoA Fragment Ions Used for Proteoform Identification
	Name	Theoretical Mass	ppm Error	Charge	Mono m/z	S/N	Intensity	Score
	B21	2275.17	-3.13	3	759.4	6.83	31.57	0.69
	B21	2275.17	-2.69	2	1138.59	145.43	703.85	0.94
	B29	3289.69	-2.5	3	1097.57	12.14	75.84	0.8
	B30	3436.76	-2.61	3	1146.59	14.18	92.07	0.77
	B31	3535.83	-2.4	3	1179.62	17.33	113.17	0.76
	B32	3634.9	-2.96	3	1212.64	16.91	111.37	0.77
	B33	3747.98	-1.96	3	1250.33	14.63	97.46	0.78
	B34	3805	-2	3	1269.34	5.28	35.61	0.7
	B12	1271.62	-2.72	1	1272.63	6.79	22.32	0.5
	B36	4025.09	-3.4	3	1342.7	5.51	38.78	0.59
	B37	4162.15	-2.8	3	1388.39	19.49	140.13	0.82
	B38	4275.23	-1.85	3	1426.08	15.03	111	0.83
	B39	4412.29	-2.12	3	1471.77	11.57	88.26	0.84
	B40	4575.35	-2.5	3	1526.12	6.88	55.1	0.66
	B41	4706.39	-1.43	3	1569.8	3.97	34.37	0.66
	B46	5149.59	-1.63	3	1717.54	57.23	532.63	0.93
	B48	5450.7	-2.22	3	1817.91	56.28	553.03	0.91
	B48	5450.7	-8.77	2	2726.36	8.69	134.53	0.7
	B110	12944.6	-1.84	7	1850.24	4.33	70.04	0.61
	B112	13208.8	-1.52	7	1887.97	15.28	243	0.8
	Y118	13209.7	-1.05	7	1888.11	9.92	162.73	0.59
	Y119	13322.8	-2.23	7	1904.27	7.23	121.02	0.59
	B113	13355.8	-2.01	7	1908.98	59.86	951.87	0.74
	B113	13355.8	-3.84	6	2226.98	18.55	366.04	0.74
	B115	13551.9	-3.04	7	1937	11.15	184.56	0.8
	B116	13666	-2.76	7	1953.29	12.47	209.14	0.76
	B117	13813	-1.84	7	1974.3	26.67	452.42	0.84
	B118	13912.1	-2.39	7	1988.45	53.65	918.74	0.89
	B118	13912.1	-3.04	6	2319.69	10.08	218.81	0.58
	B52	5999.92	-3.63	3	2000.98	63.12	714.74	0.91
	B119	14059.2	-2.34	7	2009.46	81.27	1422.48	0.91
	B122	14357.3	-4.23	7	2052.05	7.44	140.82	0.54
	B123	14470.4	-2.13	7	2068.21	21.04	392.32	0.67
	B124	14601.4	-3.56	7	2086.93	53.54	1008.67	0.88
	B55	6429.12	-4.2	3	2144.05	45.94	604.67	0.91
	B131	15267.8	-2.29	7	2182.12	13.41	278.88	0.69
	Y39	4388.21	-3.62	2	2195.11	23.03	248.57	0.51
	B133	15480	-3.3	7	2212.43	7.37	161.14	0.67
	B135	15724.1	-2.82	7	2247.31	7.03	160.54	0.66
	B136	15837.2	-4.77	7	2263.46	7.56	173.88	0.57
	Y65	7484.81	-5.22	3	2495.94	39.6	656.6	0.75
	Y65	7484.81	-8.08	2	3743.41	8.77	163.61	0.79
	Y21	2566.25	-9.15	1	2567.25	14.14	137.9	0.67
	Y46	5191.68	-8.3	2	2596.85	7.56	110.57	0.65
	Y95	10825.5	-8.94	4	2707.37	4.07	94.71	0.77
	Y95	10825.5	-7.91	3	3609.49	4.5	108.62	0.66
	Y191	21722.3	-8.77	8	2716.29	3.44	115.33	0.55
	Y101	11408.8	-6.61	4	2853.2	4.71	112.83	0.51
	Y101	11408.8	-8.95	3	3803.93	4.23	101.99	0.58
	Y104	11679.9	-5.5	4	2920.99	6.22	149.28	0.65
	Y104	11679.9	-9.01	3	3894.32	3.93	94.92	0.58
	Y78	8937.42	-6.74	3	2980.15	18.6	386.11	0.81
	Y110	12313.2	-7.39	4	3079.31	4.74	122.92	0.6
	Y110	12313.2	-8.55	3	4105.41	4.23	103.77	0.62
	Y82	9383.68	-7.9	3	3128.9	7.71	173.66	0.72
	Y83	9454.72	-5.97	3	3152.58	3.26	77.26	0.63
	Y86	9777.94	-7.54	3	3260.32	7.22	167.7	0.64
	Y122	13547.9	-8.59	4	3387.99	23.99	636.62	0.91
	Y90	10232.1	-7.95	3	3411.72	15.54	355.78	0.82
	Y123	13679	-8.16	4	3420.75	5.22	145.14	0.79
	Y127	14090.2	-8.61	4	3523.56	28.75	776.42	0.91
	Y128	14237.3	-7.21	4	3560.32	14.98	406.72	0.76
	Y129	14336.3	-7.94	4	3585.09	5.68	157.51	0.72
	Y96	11011.5	-7.79	3	3671.52	3.15	77.89	0.53
	Y133	14793.6	-8.83	4	3699.4	13.1	356.85	0.82
	Y100	11309.7	-8.7	3	3770.91	7.01	166.38	0.78
	Y36	4088.07	-8.07	1	4089.08	13.89	181.09	0.83
20Z-PmoB Fragment Ions Used for Proteoform ID
	Name	Theoretical Mass	ppm Error	Charge	Mono m/z	S/N	Intensity	Score
	B19	2343.12	-2.71	2	1172.56	129.95	137.57	0.91
	B19	2343.12	-2.99	1	2344.12	118.1	128.35	0.9
	B22	2756.32	-19.3	2	1379.17	7.52	8.95	0.5
	B24	2971.45	-1.39	2	1486.73	11.03	13.69	0.82
	B25	3086.48	-1.8	2	1544.25	152.71	190.72	0.85
	B25	3086.48	-3.63	1	3087.48	53.73	69.99	0.83
	B41	4830.34	-3.19	3	1611.12	6.58	10.85	0.61
	B43	5048.44	-2.11	3	1683.82	6.88	11.47	0.64
	Y30	3413.72	-1.39	2	1707.86	66.77	89.33	0.87
	Y30	3413.72	-1.99	1	3414.72	60.31	84.53	0.82
	Y15	1731.91	-1.94	1	1732.91	29.32	28.96	0.74
	B45	5291.54	-1.53	3	1764.86	35.39	57.89	0.85
	Y32	3625.79	-2.16	2	1813.9	168	227.01	0.93
	Y32	3625.79	-3.63	1	3626.8	89.2	127.06	0.92
	B31	3742.79	-0.89	2	1872.4	14.2	19.64	0.85
	Y17	1902.97	-2.37	1	1903.98	365.28	379.2	0.94
	B50	5832.78	-1.46	3	1945.27	13.56	23.53	0.65
	B50	5832.78	-2.43	2	2917.4	263.85	456.78	0.89
	B51	5960.88	-2.53	3	1987.97	13.62	23.96	0.83
	Y18	2018	-2.48	1	2019	45.74	48.25	0.83
	Y36	4130.05	-1.41	2	2066.03	29.87	42.87	0.82
	Y19	2147.04	-1.91	1	2148.05	228.18	242.4	0.94
	B102	11475.9	-3.26	5	2296.2	10.32	25.45	0.71
	B103	11591	-1.87	5	2319.2	55.33	132.46	0.85
	B103	11591	-1.44	4	2898.75	35.23	86.23	0.81
	B61	7014.46	-0.7	3	2339.16	7.77	15.23	0.51
	B133	14735.5	-2.55	6	2456.92	17.44	48.57	0.76
	B21	2570.24	-3.02	1	2571.25	18.2	21.09	0.71
	Y46	5304.63	-2.57	2	2653.32	23.86	39.64	0.69
	B47	5517.64	-4.65	2	2759.83	18.95	32.58	0.69
	B154	17072.7	-2.82	6	2846.45	32.57	97.16	0.76
	B154	17072.7	-2.88	5	3415.54	19.99	61.59	0.68
	B76	8537.27	3.97	3	2846.76	36.98	77.68	0.52
	B147	16267.3	-2.73	5	3254.46	12.2	37.31	0.6
	B147	16267.3	-5.1	4	4067.83	9.1	29.3	0.65
	B174	19600.9	-2.84	6	3267.82	14.29	47.64	0.55
	B88	9816.98	-5.06	3	3273.33	8.66	20.93	0.68
	B74	8352.19	1.74	2	4177.1	15.41	34.74	0.5
	B151	16773.5	-4.26	4	4194.39	24.76	77.81	0.6
20Z-PmoC Fragment Ions used for ID
	Name	Theoretical Mass	ppm Error	Charge	Mono m/z	S/N	Intensity	Score
	Y10	1127.73	0.16	1	1128.74	7.08	2.77	0.52
	Y36	3885.2	2.24	3	1296.07	7.64	6.21	0.75
	Y36	3885.2	1.24	2	1943.61	113.05	90.87	0.9
	Y13	1368.87	0.23	1	1369.88	17.5	7.82	0.62
	Y14	1497.91	0.68	1	1498.92	19.89	9.53	0.68
	Y57	6389.36	1.33	4	1598.35	15.28	16.65	0.73
	Y57	6389.36	0.19	3	2130.79	159.19	170.36	0.94
	Y57	6389.36	-2.74	2	3195.69	47.59	55.66	0.64
	Y32	3374.94	1.82	2	1688.48	14.54	11.5	0.8
	Y16	1725.04	1.46	1	1726.05	24.63	13.5	0.78
	Y62	6990.69	1.8	4	1748.68	44.84	50.31	0.84
	Y62	6990.69	-1.14	3	2331.24	91.62	100.88	0.93
	Y63	7047.71	2.14	4	1762.93	39.83	44.9	0.87
	Y63	7047.71	-1.37	3	2350.24	112.36	123.8	0.89
	Y33	3538	1.6	2	1770.01	21.03	16.65	0.71
	Y64	7146.78	0.73	4	1787.7	13.82	15.97	0.62
	Y64	7146.78	-2.34	3	2383.27	46.91	52.39	0.79
	Y34	3675.06	3.03	2	1838.54	12.44	10.07	0.68
	Y17	1838.12	0.61	1	1839.13	24.95	14.6	0.81
	Y37	3956.23	0.85	2	1979.12	59.28	48.03	0.85
	Y19	1994.21	-0.41	1	1995.22	38.58	22.65	0.76
	Y54	6079.19	0.87	3	2027.41	20.12	21.23	0.74
	Y38	4055.3	-0.39	2	2028.66	18.81	15.63	0.7
	Y39	4202.37	-0.77	2	2102.19	14.38	12.28	0.88
	Y20	2107.3	-2.11	1	2108.31	33.08	19.56	0.78
	Y58	6502.44	-0.23	3	2168.49	38.09	41.41	0.81
	Y59	6615.53	-0.35	3	2206.18	16.43	18.23	0.7
	Y22	2263.39	-1.13	1	2264.4	22.3	13.47	0.87
	Y42	4573.54	0.65	2	2287.78	5.37	5.18	0.76
	Y65	7245.85	-2.53	3	2416.29	24.4	27.81	0.57
	Y66	7344.91	-5.04	3	2449.31	17.19	19.99	0.72
	B50	5470.8	-7.74	2	2736.41	29.68	29.23	0.52
Rockwell-PmoB Fragment Ions used for ID
	Name	Theoretical Mass	ppm Error	Charge	Mono m/z	S/N	Intensity	Score
	B19	2361.14	-4.66	2	1181.58	14.45	40.64	0.78
	B19	2361.14	-4.77	1	2362.15	7.29	22.48	0.75
	Y22	2288.2	-3.07	1	2289.21	43.33	129.83	0.94
	Y51	5616.8	-4.31	2	2809.41	7.21	36.56	0.59
	B30	3617.8	0.83	1	3618.8	12.29	55.1	0.52
	Y35	3696.9	-5.2	1	3697.91	15.33	69.45	0.84
	Y37	3912.98	-3.97	1	3913.98	7.76	36.93	0.58
	Y73	7891.05	-20.02	2	3946.53	3.38	23.74	0.5
	Y40	4262.1	11.81	1	4263.11	7.52	38.3	0.69
	Y158	17099.9	-16.52	4	4275.99	9.91	100.09	0.62
	B154	17102.7	-5.6	4	4276.69	8.6	87.89	0.55
	B76	8561.35	-5.91	2	4281.68	19.53	140.14	0.6
	Y159	17171	-18.42	4	4293.75	18.11	181.14	0.68
	B36	4306.11	16.61	1	4307.11	38.03	192.82	0.54
	B155	17258.8	-8.08	4	4315.71	37.37	375.5	0.68
Rockwell-PmoC Fragment Ions used for ID
	Name	Theoretical Mass	ppm Error	Charge	Mono m/z	S/N	Intensity	Score
	Y10	1072.61	-4.26	1	1073.62	17.56	14.97	0.62
	Y12	1284.77	-4.03	1	1285.77	6.17	6.26	0.87
	B15	1327.63	-4.41	1	1328.63	7.99	7.94	0.78
	B17	1596.81	-4.69	1	1597.82	6.45	7.62	0.8
	B47	5118.72	-1.9	3	1707.25	73.74	168.54	0.88
	B47	5118.72	-3.45	2	2560.37	120.22	281.95	0.92
	Y18	2006.17	-4.71	1	2007.18	5.83	8.86	0.7
	Y38	4260.35	-2.36	2	2131.18	20.59	44.74	0.72
	Y39	4397.41	-2.76	2	2199.71	16.22	36.14	0.59
	Y20	2247.31	-3.52	1	2248.32	6.15	9.65	0.71
	Y41	4607.55	-2.54	2	2304.78	61.58	141.44	0.88
	Y41	4607.55	-5.75	1	4608.55	11.59	28.62	0.57
	Y42	4678.58	-3.73	2	2340.3	36.18	84.42	0.87
	B84	9417.89	-2.19	4	2355.48	21.62	69.23	0.69
	B84	9417.89	-4.49	3	3140.3	23.27	75.02	0.65
	Y62	7111.71	-3.41	3	2371.58	46.37	130.21	0.65
	Y62	7111.71	-4.1	2	3556.86	187.1	529.78	0.88
	Y43	4777.65	-2.67	2	2389.83	12.4	29.61	0.65
	B65	7348.76	-1.34	3	2450.59	7.01	20.24	0.55
	Y22	2459.47	-2.11	1	2460.47	8.15	13.19	0.63
	Y44	4924.72	-3.55	2	2463.37	15.51	37.08	0.57
	B88	9902.13	-4.24	4	2476.54	11.12	37.02	0.77
	Y87	9903.24	-14.46	4	2476.82	9.82	33.39	0.67
	Y87	9903.24	-15.73	3	3302.09	12.58	42.93	0.52
	Y45	5037.8	-2.91	2	2519.91	13.36	32.18	0.56
	Y67	7713.04	-5.24	3	2572.02	18.41	56.17	0.69
	Y67	7713.04	-5.49	2	3857.53	46.79	144.45	0.81
	Y46	5166.85	-4.11	2	2584.43	10.55	25.72	0.68
	Y24	2615.56	-4.11	1	2616.56	13.77	22.69	0.56
	Y48	5426.93	-5.32	2	2714.47	16.13	40.45	0.59
	Y25	2762.62	-5.55	1	2763.63	20.35	34.57	0.84
	Y49	5574	-4.55	2	2788.01	15.54	39.6	0.74
	Y27	2918.71	-3.57	1	2919.72	28.87	50.67	0.89
	Y52	6008.19	-4.21	2	3005.1	27.32	73.05	0.72
	Y53	6145.25	-5.76	2	3073.63	13.68	37.66	0.58
	Y29	3102.84	-3.39	1	3103.84	20.18	37.33	0.6
	Y55	6388.35	-3.81	2	3195.18	26	71.31	0.61
	Y30	3233.88	-5.7	1	3234.88	24.94	49.62	0.5
	Y56	6517.4	-4.93	2	3259.71	8.48	23.98	0.54
	Y57	6631.44	-4	2	3316.73	13.47	37.71	0.53
	Y59	6801.55	-4.76	2	3401.78	33.4	93.12	0.55
	Y63	7224.79	-4.64	2	3613.4	31.28	90.34	0.62
	Y33	3624.05	-2.72	1	3625.05	5.77	12.41	0.59
	Y34	3771.11	-1.48	1	3772.12	9.55	20.45	0.52
	Y68	7770.06	-4.15	2	3886.04	73.54	226.76	0.82
	Y69	7883.14	-4.32	2	3942.58	22.2	69.44	0.59
	Y71	8053.25	-4.47	2	4027.63	14.69	46.64	0.57
	Y37	4074.27	-1.35	1	4075.28	9.99	22.33	0.5
	Y127	14558.5	-5.45	3	4853.84	19.29	83.17	0.84
Observed and Theoretical average masses for pMMO proteoforms and complexes. Theoretical masses assume PTMs reported in the manuscript.
Proteoform or Complex	Theoretical Mass (Da)	Observed Mass (Da)
20Z-pMMO Protomer	98698.1	98,698.5 ± 1.1
20Z-PmoA	28167.1	28,166.8 ± 0.4
20Z-PmoB + Cu(II)	42222.7	42.221.6 ± 0.3
20Z-PmoC (Truncated)	28246.8	28,245.2 ± 0.5
5G-pMMO Protomers	99443.8	99,471.8 ± 3.6
	99505.4	99,534.0 ± 1.3
	99566.8	99,596.1 ± 2.2
5G-PmoA	28225	28,224.5 ± 0.6
5G-PmoB + Cu(II)	42405	42,403.9 ± 1.1
5G-PmoB + 2xCu(II)	42466.5	42,465.0 ± 1.5
5G-PmoC	28790.3	28,789.4 ± 1.0
5G-PmoC + Cu(II)	28851.8	28,850.7 ± 1.4
Rockwell-PmoB + Cu(II)	43201.7	43,201.0 ± 1.2
Rockwell-PmoC (Truncated)	28702.6	28,701.0 ± 1.2
Rockwell-PmoC (Trunc.) + Cu(II)	28764.1	28,763.0 ± 1.2
