# Supplementary material for: Native top-down mass spectrometry provides insights into the copper centers of membrane-bound methane monooxygenase
Source: Nat Commun. 2019 Jun 17;10:2675. doi: 10.1038/s41467-019-10590-6 (PMC6572826; doi:10.1038/s41467-019-10590-6)
Supplement: Supplementary file 5 — Source Data [file 41467_2019_10590_MOESM5_ESM.xlsx]

## Sheet: Figure 7a
Figure 7a		Methane oxidation activity (nmol 13C methanol·mg-1 protein·min-1)						Standard deviation
	Rockwell membranes	3.2	3	3.1	2.8	2.8	2.9	0.16
	Rockwell pMMO ND	2.2	0.5	0.2				1.08
	Rockwell pMMO ND + Cu	8.3	6.7	5.9	4.2	6.9		1.5

## Sheet: Figure 7b
Figure 7b		Copper equiv bound per pMMO protomer					Standard deviation
	Rockwell membranes	2.6	3.1	3.6			0.5
	Rockwell pMMO ND	1	0.8	0.6	0.5		0.22
	Rockwell pMMO ND + Cu	2.1	2.2	2.1	1.3	1.3	0.46

## Sheet: Supplementary Figure 4
Supplementary Figure 4

## Sheet: Supplementary Figure 8
Supplementary Figure 8
		Copper equiv bound per pMMO protomer				Standard deviation
	20Z-pMMO in detergent	1.8	3.3	3.1		0.81
	20Z-pMMO in nanodiscs	1.02	1.29	1.86		0.43
